# Supplementary material for: Inflammatory Breast Cancer: Clinical Implications of Genomic Alterations and Mutational Profiling
Source: Cancers (Basel). 2020 Sep 30;12(10):2816. doi: 10.3390/cancers12102816 (PMC7650681; doi:10.3390/cancers12102816)
Supplement: Supplementary file 1 [file cancers-12-02816-s001.zip]

Archive with 27 entries (26 files):
- Table S1.xlsx
- __MACOSX/
- __MACOSX/._Table S1.xlsx
- Table S12.xlsx
- __MACOSX/._Table S12.xlsx
- Table S7.xlsx
- __MACOSX/._Table S7.xlsx
- Table S6.xlsx
- __MACOSX/._Table S6.xlsx
- Table S5.xlsx
- __MACOSX/._Table S5.xlsx
- Table S9.xlsx
- __MACOSX/._Table S9.xlsx
- Table S8.xlsx
- __MACOSX/._Table S8.xlsx
- Figure S1.tif
- __MACOSX/._Figure S1.tif
- Table S4.xlsx
- __MACOSX/._Table S4.xlsx
- Table S11.xlsx
- __MACOSX/._Table S11.xlsx
- Table S3.xlsx
- __MACOSX/._Table S3.xlsx
- Table S2.xlsx
- __MACOSX/._Table S2.xlsx
- Table S10.xlsx
- __MACOSX/._Table S10.xlsx
