# Supplementary material for: Inflammatory Breast Cancer: Clinical Implications of Genomic Alterations and Mutational Profiling
Source: Cancers (Basel). 2020 Sep 30;12(10):2816. doi: 10.3390/cancers12102816 (PMC7650681; doi:10.3390/cancers12102816)
Supplement: Supplementary file 1 [file cancers-12-02816-s001.zip › Table S12.xlsx]

## Sheet: Table S12
Table S12. List of genes affected by variants and percentage of altered cases comparing our internal dataset (21 IBC) with non-IBC cases from TCGA, and IBC patients from four different studies.
Genes (105)	Common genes evaluated					Frequency of alteration of commonly mutated genes identified
	TCGA (N=260)	Bertucci et al. [10] (N=57)	Ross et al. [18] (N=25)	Matsuda et al. [19] (N=17)	Hamm et al. [50] (N=19)	TCGA (all genes)	IBC (internal data)	Bertucci et al. [10] (from 73 genes)	Ross et al. [18] (from 62 genes)	Matsuda et al. [19] (from 35 genes)	Hamm et al. [50] (from 60 genes)
ABCC1	x	___	___	___	___	0.4	4.8	___	___	___	___
ABCG2	x	___	___	___	___	0	9.5	___	___	___	___
AKT1	x	x	x	x	x	2.7	4.8	7	0	0	0
ALK	x	x	x	x	x	0.8	0	1.7	0	0	10.5
APC	x	x	x	x	x	1.2	0	0	4	0	36.4
AR	x	x	x	___	x	0.8	9.5	3.5	0	___	26.3
AREG	x	___	___	___	___	0	0	___	___	___	___
ARF1	x	___	___	___	___	0.8	0	___	___	___	___
ATM	x	x	x	x	x	1.2	4.8	5.3	4	0	36.4
BARD1	x	x	x	___	___	0	0	3.5	0	___	___
BMPR1A	x	x	___	___	___	0.4	0	0	___	___	___
BRAF	x	x	x	x	x	0.4	0	1.7	4	0	5.2
BRCA1	x	x	x	___	x	0.8	4.8	3.5	0	___	5.2
BRCA2	x	x	x	___	x	3.1	38	5.3	20	___	26.3
BRIP1	x	x	x	___	___	1.2	0	1.7	0	___	___
CCND1	x	x	x	___	x	0	0	3.5	0	___	0
CDH1	x	x	x	x	x	15.4	4.8	7	4	0	21
CDKN2A	x	x	x	x	x	0	4.8	3.5	0	0	0
CHEK2	x	x	x	___	x	0.4	0	1.7	0	___	5.2
COL11A1	x	___	___	___	___	1.2	0	___	___	___	___
CTNNB1	x	x	x	x	x	0	4.8	0	0	0	15.8
DICER1	x	x	___	___	___	0.8	0	1.7	___	___	___
DNMT3A	x	x	x	___	x	1.5	0	5.3	0	___	0
DNMT3B	x	___	___	___	___	0.4	0	___	___	___	___
EGF	x	___	___	___	___	1.2	9.5	___	___	___	___
EGFR	x	x	x	x	x	0.8	0	0	0	0	15.8
EPCAM	x	x	___	___	___	0	0	0	___	___	___
ERBB2	x	x	x	x	x	3.5	4.8	7	4	11.8	0
ERBB3	x	x	x	___	x	1.9	9.5	0	0	___	26.3
ERBB4	x	x	x	x	x	0.8	4.8	1.7	0	0	0
EREG	x	___	___	___	___	0	0	___	___	___	___
EZH2	x	x	x	x	x	0.4	0	1.7	0	0	21
FBXW7	x	x	x	x	x	1.2	4.8	1.7	4	0	26.3
FGF1	x	___	___	___	___	0.4	0	___	___	___	___
FGFR1	x	x	x	x	x	1.2	9.5	0	0	0	10.5
FGFR2	x	x	x	x	x	1.2	4.8	0	0	0	10.5
FLT1	x	x	x	___	x	0	4.8	1.7	0	___	0
FLT3	x	x	x	x	x	0.4	9.5	1.7	0	0	10.5
FLT4	x	x	x	___	x	0	0	5.3	0	___	10.5
FOXL2	x	___	x	___	x	0	0	___	0	___	0
FOXO1	x	___	___	___	___	0	0	___	___	___	___
GALNT12	x	x	___	___	___	0	4.8	0	___	___	___
GNA11	x	___	x	x	x	0	4.8	___	0	0	0
GNAQ	x	___	x	x	x	0	0	___	0	0	10.5
GPS1/CSN1	x	___	___	___	___	0	0	___	___	___	___
GREM1	x	x	___	___	___	0	0	0	___	___	___
HGF	x	x	x	___	___	0.4	4.8	0	0	___	___
HRAS	x	x	x	x	x	0.4	0	0	0	0	0
HSPH1	x	___	___	___	___	0.8	14.3	___	___	___	___
IDH1	x	x	x	x	x	0.4	4.8	0	0	0	10.5
IDH2	x	x	x	x	x	0	0	0	0	0	5.2
IGF1	x	___	___	___	___	0.4	0	___	___	___	___
IGF1R	x	x	x	___	x	1.5	4.8	1.7	0	___	10.5
JAK1	x	x	x	___	x	0.8	0	5.3	0	___	21
JUN	x	___	x	___	___	0	0	___	0	___	___
KDM4C	x	___	___	___	___	0.8	4.8	___	___	___	___
KDR	x	x	x	x	x	0.4	0	0	0	0	5.2
KRAS	x	x	x	x	x	0.8	4.8	1.7	4	0	0
MAP2K1	x	x	x	___	x	0	0	0	0	___	0
MEN1	x	x	x	___	x	0.8	0	1.7	0	___	5.2
MET	x	x	x	x	x	0.8	14.3	3.5	0	0	15.8
MLH1	x	x	x	x	x	0	4.8	0	0	0	5.2
MLH3	x	x	___	___	___	0.8	4.8	3.5	___	___	___
MMP1	x	___	___	___	___	0	0	___	___	___	___
MMP12	x	___	___	___	___	0	0	___	___	___	___
MMP13	x	___	___	___	___	0.8	0	___	___	___	___
MSH2	x	x	x	___	x	1.2	0	1.7	0	___	15.8
MSH3	x	x	___	___	___	0.4	9.5	0	___	___	___
MSH6	x	x	x	___	x	0.8	9.5	1.7	0	___	10.5
MTHFR	x	___	___	___	x	0	0	___	___	___	0
MTOR	x	x	x	___	x	1.9	4.8	5.3	0	___	15.8
MUS81	x	x	___	___	___	0.8	4.8	0	___	___	___
MUTYH	x	x	x	___	___	0	0	0	0	___	___
MYC	x	___	x	___	x	0	4.8	___	0	___	10.5
NF1	x	x	x	___	x	3.1	4.8	8.7	0	___	5.2
NOTCH1	x	x	x	x	x	0.8	4.8	19.3	0	0	10.5
NRAS	x	x	x	x	x	0.4	0	0	0	0	0
PALB2	x	x	x	___	x	0.4	4.8	1.7	0	___	10.5
PAX8	x	___	___	___	___	0	0	___	___	___	___
PIK3CA	x	x	x	x	x	28.8	23.8	14	20	35.3	21
PLCB3	x	___	___	___	___	0.8	0	___	___	___	___
PMS2	x	x	___	___	x	0.8	9.5	3.5	___	___	21
POLD1	x	x	___	___	___	0.4	4.8	0	___	___	___
POLE	x	x	___	___	___	1.5	4.8	5.3	___	___	___
POT1	x	___	___	___	___	0	4.8	___	___	___	___
PPARG	x	___	___	___	___	0.4	0	___	___	___	___
PTEN	x	x	x	x	x	5.4	0	0	8	0	10.5
RAD50	x	x	x	___	x	1.2	0	1.7	0	___	5.2
RAD51B	x	x	___	___	___	0.4	9.5	0	___	___	___
RAD51C	x	x	___	___	___	0.8	0	1.7	___	___	___
RAD51D	x	x	___	___	___	0	4.8	0	___	___	___
RB1	x	x	x	x	x	0.8	9.5	1.7	4	0	0
RET	x	x	x	x	x	1.5	19	3.5	0	0	0
RYR3	x	___	___	___	___	4.2	0	___	___	___	___
SCG5	x	___	___	___	___	0	0	___	___	___	___
SMAD4	x	x	x	x	x	0	0	0	0	0	15.8
STAT3	x	x	x	___	x	0	4.8	0	0	___	10.5
STK11	x	x	x	x	x	0	0	1.7	0	0	0
TGFA	x	___	___	___	___	0.4	4.8	___	___	___	___
TP53	x	x	x	x	x	31.9	53.4	65	20	70.6	63.1
TYMS	x	___	___	___	x	0	0	___	___	___	0
VEGFA	x	x	___	___	___	0	0	3.5	___	___	___
VHL	x	x	x	x	x	0	0	1.7	0	0	0
WNT1	x	___	___	___	___	0.4	0	___	___	___	___
XRCC2	x	x	___	___	___	0	0	0	___	___	___
