# Supplementary material for: Inflammatory Breast Cancer: Clinical Implications of Genomic Alterations and Mutational Profiling
Source: Cancers (Basel). 2020 Sep 30;12(10):2816. doi: 10.3390/cancers12102816 (PMC7650681; doi:10.3390/cancers12102816)
Supplement: Supplementary file 1 [file cancers-12-02816-s001.zip › Table S7.xlsx]

## Sheet: Table S7
Table S7. Genomic instability index and homologous recombination deficiency score values for each tumor sample evaluated in this study.
Case	GII	TAI	LST	HRD-LOH	HRD-sum
IBC1	0.048	7	3	0	10
IBC2	0.193	10	1	0	11
IBC3	0.334	17	20	1	38
IBC4	0.64	10	12	1	23
IBC5	0.262	27	14	4	45
IBC6	0.293	6	9	0	15
IBC7	0.359	20	17	4	41
IBC8	0.422	19	21	1	41
IBC9	0.586	30	18	5	53
IBC10	0.359	27	26	3	56
IBC11	0.765	27	45	20	92
IBC12	0.454	31	15	6	52
IBC13	0.043	28	24	0	52
IBC14	0.475	15	4	5	24
IBC15	0.437	28	31	5	64
IBC16	0.842	25	22	18	65
IBC18	0.904	28	26	2	56
IBC19	0.243	6	3	3	12
IBC20	0.456	8	7	0	15
IBC22	0.695	28	9	12	49
IBC23	0.31	14	7	4	25
IBC24	0.367	15	2	1	18
IBC25	0.018	1	0	0	1
IBC26	0.252	28	19	0	47
Median	0.363	19.5	14.5	2.5	41
GII, genomic instability index; TAI, telomeric allelic imbalance; LST, large scale transition;
HRD-LOH, homologous recombination deficiency-loss of heterozygosity;
HRD-sum, unweighted sum of TAI, LST and HRD-LOH scores
In bold are represented high values for each score
