# Supplementary material for: Inflammatory Breast Cancer: Clinical Implications of Genomic Alterations and Mutational Profiling
Source: Cancers (Basel). 2020 Sep 30;12(10):2816. doi: 10.3390/cancers12102816 (PMC7650681; doi:10.3390/cancers12102816)
Supplement: Supplementary file 1 [file cancers-12-02816-s001.zip › Table S6.xlsx]

## Sheet: Table S6
Table S6. Chromothripsis-like pattern identified in nine of 24 inflammatory breast cancer cases.
Patient	Segment size (Mb)	Chromosome	Cytoband Start	Start*	End*	Copy Number status change times	Log10 of likelihood ratio
IBC4	59.13	11	q13.1	65000001	124128983	16	13
IBC4	48.13	12	p12.3	15000001	63129895	17	14
IBC7	78.08	8	p12	35000001	113077248	13	9
IBC7	90.35	11	p11.2	44651763	135006516	16	13
IBC8	51.3	6	q16.1	95000001	146304566	32	37
IBC8	59.13	17	p11.2	20000001	79128983	19	17
IBC9	78.08	1	q24.2	170000001	248077248	13	9
IBC9	102.53	13	p11.2	12638486	115169878	12	8
IBC14	115.17	8	p21.2	25000001	140169878	14	11
IBC18	30	13	q12.11	20000001	50000000	12	8
IBC18	48.13	17	q11.2	30000001	78129895	19	11
IBC19	115.17	5	q12.1	60000001	175169878	12	9
IBC20	102.53	7	p22.3	1	102531392	12	9
IBC24	90.35	11	p15.5	1	90354753	14	11
*Human Genome version hg19
