# Supplementary material for: Inflammatory Breast Cancer: Clinical Implications of Genomic Alterations and Mutational Profiling
Source: Cancers (Basel). 2020 Sep 30;12(10):2816. doi: 10.3390/cancers12102816 (PMC7650681; doi:10.3390/cancers12102816)
Supplement: Supplementary file 1 [file cancers-12-02816-s001.zip › Table S9.xlsx]

## Sheet: Table S9
Table S9. List of 105 genes evaluated by targeted next-generation sequencing (tNGS) in inflammatory breast carcinomas.
Genes
ABCC1
ABCG2
AKT1
ALK
APC
AR
AREG
ARF1
ATM
BARD1
BMPR1A
BRAF
BRCA1
BRCA2
BRIP1
CCND1
CDH1
CDKN2A
CHEK2
COL11A1
CTNNB1
DICER1
DNMT3A
DNMT3B
EGF
EGFR
EPCAM
ERBB2
ERBB3
ERBB4
EREG
EZH2
FBXW7
FGF1
FGFR1
FGFR2
FLT1
FLT3
FLT4
FOXL2
FOXO1
GALNT12
GNA11
GNAQ
GPS1/CSN1
GREM1
HGF
HRAS
HSPH1
IDH1
IDH2
IGF1
IGF1R
JAK1
JUN
KDM4C
KDR
KRAS
MAP2K1
MEN1
MET
MLH1
MLH3
MMP1
MMP12
MMP13
MSH2
MSH3
MSH6
MTHFR
MTOR
MUS81
MUTYH
MYC
NF1
NOTCH1
NRAS
PALB2
PAX8
PIK3CA
PLCB3
PMS2
POLD1
POLE
POT1
PPARG
PTEN
RAD50
RAD51B
RAD51C
RAD51D
RB1
RET
RYR3
SCG5
SMAD4
STAT3
STK11
TGFA
TP53
TYMS
VEGFA
VHL
WNT1
XRCC2
