# Supplementary material for: Inflammatory Breast Cancer: Clinical Implications of Genomic Alterations and Mutational Profiling
Source: Cancers (Basel). 2020 Sep 30;12(10):2816. doi: 10.3390/cancers12102816 (PMC7650681; doi:10.3390/cancers12102816)
Supplement: Supplementary file 1 [file cancers-12-02816-s001.zip › Table S8.xlsx]

## Sheet: Table S8
Table S8. Spearman correlation test for the HRD-associated scores and GII.
Variables			r-values
	TAI	LST	HRD-LOH	HRD-sum	GII
TAI	___
LST	0.7024c	___
HRD-LOH	0.4472a	0.3836	___
HRD-sum	0.8536c	0.8994c	0.6194b	___
GII	0.3677	0.4399a	0.6613c	0.5770b	___
GII, genomic instability index; TAI, telomeric allelic imbalance; LST, large scale transition;
HRD-LOH, homologous recombination deficiency-loss of heterozygosity;
HRD-sum, unweighted sum of TAI, LST and HRD-LOH scores; r, Spearman’s correlation coefficient
a p<0.05
b p<0.01
c p<0.001
