# Supplementary material for: Inflammatory Breast Cancer: Clinical Implications of Genomic Alterations and Mutational Profiling
Source: Cancers (Basel). 2020 Sep 30;12(10):2816. doi: 10.3390/cancers12102816 (PMC7650681; doi:10.3390/cancers12102816)
Supplement: Supplementary file 1 [file cancers-12-02816-s001.zip › Table S11.xlsx]

## Sheet: Table S11
Table S11. Association analyses of specific mutations with high scores of HRD measures and GII.
Mutations	p-values*
	TAI	LST	HRD-LOH	HRD-sum	GII
TP53	0.6699	0.6699	0.2143	0.387	0.03
PIK3CA	0.6118	0.3108	0.2281	>0.9999	>0.9999
HR genes	0.0318	0.6668	>0.9999	0.0805	0.1637
BRCA2	0.0669	0.0805	>0.9999	0.1827	0.6731
MMR genes	0.3666	>0.9999	0.0117	0.4149	0.0669
GII, genomic instability index; TAI, telomeric allelic imbalance; LST, large scale transition;
HR, homologous recombination; HRD-LOH, homologous recombination deficiency-loss of heterozygosity;
HRD-sum, unweighted sum of TAI, LST and HRD-LOH scores; MMR, mismatch repair;
* Obtained by Fisher’s exact or chi-square test
Numbers in bold represent significant p-values
