# Supplementary material for: Inflammatory Breast Cancer: Clinical Implications of Genomic Alterations and Mutational Profiling
Source: Cancers (Basel). 2020 Sep 30;12(10):2816. doi: 10.3390/cancers12102816 (PMC7650681; doi:10.3390/cancers12102816)
Supplement: Supplementary file 1 [file cancers-12-02816-s001.zip › Table S3.xlsx]

## Sheet: Table S3
Table S3. Top 10 non-redundant biological process terms identified in genes covered by the most common regions involved in copy number alterations.
GO terms	Description	Gene set size	Expected value	Overlap	Enrichment ratio	p-valuea	FDRb
GO:0018149	Peptide cross-linking	60	8.48	33	3.8915	<0.0001	<0.0001
GO:0001906	Cell killing	157	22.189	40	1.8027	0.00011	0.034
GO:0072376	Protein activation cascade	92	13.003	27	2.0765	0.00012	0.034
GO:0006959	Humoral immune response	242	34.203	52	1.5204	0.0011	0.22
GO:0050951	Sensory perception of temperature	21	2.968	9	3.0324	0.0013	0.22
GO:0009268	Response to pH	39	5.512	13	2.3585	0.0019	0.27
GO:0002526	Acute inflammatory response	154	21.765	35	1.6081	0.0026	0.3
GO:0002251	Organ or tissue specific immune response	32	4.5227	11	2.4322	0.0032	0.3
GO:0032196	Transposition	28	3.9573	10	2.527	0.0036	0.3
GO:0032200	Telomere organization	146	20.635	33	1.5993	0.0037	0.3
a Hypergeometric test
b Benjamini-Hochberg test
