# Supplementary material for: Inflammatory Breast Cancer: Clinical Implications of Genomic Alterations and Mutational Profiling
Source: Cancers (Basel). 2020 Sep 30;12(10):2816. doi: 10.3390/cancers12102816 (PMC7650681; doi:10.3390/cancers12102816)
Supplement: Supplementary file 1 [file cancers-12-02816-s001.zip › Table S2.xlsx]

## Sheet: Table S2
Table S2. Genomic gains and losses identified in at least 12 inflammatory breast carcinomas, and cnLOH detected in at least six tumor samples.
Chromosome	Cytoband Start	Start*	End*	Lengh (bp)	Number of IBC samples
			Gains
1	q21.1	144015928	144287776	271850	13
1	q21.1	144823069	249224684	104401616	17
7	q33	135970816	141661752	5690937	12
7	q35	143862645	143873962	11319	12
7	q35	144075389	144668581	593194	12
7	q36.1	150328472	150596447	267977	12
7	q36.1	150747019	150964289	217272	12
8	q11.21	51633493	146295771	94662279	19
17	q25.3	77971276	81041938	3070663	12
20	q12	39492253	39665372	173121	12
20	q13.31	55478184	62915555	7437372	13
			Losses
3	p14.1	66899490	66972251	72763	12
8	p23.2	4836936	32368967	27532032	15
9	p24.3	203861	2662404	2458544	13
13	q12.11	21328760	21596525	267766	12
13	q12.11	21964682	25429261	3464580	13
13	q13.2	34150827	35917332	1766506	12
13	q13.3	37430865	62439485	25008621	15
13	q21.31	63451340	64239576	788238	12
13	q21.31	64349684	64803808	454126	12
13	q21.31	64920781	65850365	929586	12
17	p13.3	525	18581429	18580905	17
19	p13.3	260969	13876736	13615768	14
22	q12.3	36723437	46136765	9413329	14
			cnLOH
3	p26.3	62613	11019209	10956597	7
6	q22.31	125815008	137735772	11920765	6
X	q11.1	61932503	67143057	5210555	7
X	q13.2	73335262	77929909	4594648	6
* Human Genome version hg19
