# Supplementary material for: Inflammatory Breast Cancer: Clinical Implications of Genomic Alterations and Mutational Profiling
Source: Cancers (Basel). 2020 Sep 30;12(10):2816. doi: 10.3390/cancers12102816 (PMC7650681; doi:10.3390/cancers12102816)
Supplement: Supplementary file 1 [file cancers-12-02816-s001.zip › Table S10.xlsx]

## Sheet: Table S10
Table S10. List of variants identified in 21 inflammatory breast carcinomas analyzed by targeted next-generation sequencing (tNGS).
Patients	Gene	Annotation	HGVS.c	HGVS.p	Classification
IBC1	ERBB3	missense variant	NM_001982.3:c.1469G>A	NP_001973.2:p.Arg490His	VUS
	FLT1	missense variant	NM_002019.4:c.1523G>A	NP_002010.2:p.Arg508His	VUS
	KIT	missense variant	NM_000222.2:c.1559C>T	NP_000213.1:p.Thr520Ile	VUS
	PIK3CA	missense variant	NM_006218.3:c.3140A>G	NP_006209.2:p.His1047Arg	Pathogenic
IBC2	AR	missense variant	NM_000044.3:c.1388G>T	NP_000035.2:p.Gly463Val	VUS
	ERBB4	missense variant	NM_005235.2:c.431A>G	NP_005226.1:p.Asn144Ser	VUS
	PIK3CA	missense variant	NM_006218.3:c.1633G>A	NP_006209.2:p.Glu545Lys	Pathogenic
IBC4	AR	missense variant	NM_000044.3:c.394G>A	NP_000035.2:p.Val132Ile	VUS
	ATM	missense variant	NM_000051.3:c.3887C>G	NP_000042.3:p.Pro1296Arg	VUS
	FLT3	missense variant	NM_004119.2:c.2962G>C	NP_004110.2:p.Ala988Pro	VUS
	NTHL1	missense variant	NM_002528.6:c.434A>T	NP_002519.1:p.Gln145Leu	VUS
IBC5	BRCA2	stop gained	NM_000059.3:c.4963_4964insA	NP_000050.2:p.Tyr1655Ter	Pathogenic
IBC6	CDKN2A	splice region variant	NM_000077.4:c.150+280C>T	.	VUS
	EGF	missense variant	NM_001963.5:c.875T>A	NP_001954.2:p.Leu292His	VUS
	FGFR1	inframe deletion	NM_023110.2:c.1852_1854delAAG	NP_075598.2:p.Lys618del	Likely Pathogenic
IBC7	BRCA2	frameshift variant	NM_000059.3:c.2806_2809delAAAC	NP_000050.2:p.Ala938Profs	Pathogenic
	HSPH1	missense variant	NM_001286504.1:c.1672C>G	NP_001273433.1:p.Pro558Ala	VUS
	MET	missense variant	NM_001127500.2:c.433G>A	NP_001120972.1:p.Val145Ile	VUS
	MLH1	missense variant	NM_000249.3:c.2146G>A	NP_000240.1:p.Val716Met	VUS
	POT1	splice region variant	NM_015450.2:c.-44_-40+12delTTTATGTAAGTATGCAG	.	VUS
	RET	missense variant	NM_020975.4:c.2408T>C	NP_066124.1:p.Ile803Thr	VUS
IBC8	MET	missense variant	NM_001127500.2:c.71G>A	NP_001120972.1:p.Gly24Glu	VUS
	POLE	missense variant	NM_006231.3:c.3725C>T	NP_006222.2:p.Ser1242Phe	VUS
	TP53	missense variant	NM_000546.5:c.512A>G	NP_000537.3:p.Glu171Gly	VUS
IBC9	BRCA2	stop gained	NM_000059.3:c.5682C>G	NP_000050.2:p.Tyr1894Ter	Pathogenic
	CDH1	disruptive inframe deletion	NM_004360.4:c.1059_1064delGGGGTT	NP_004351.1:p.Gly354_Leu355del	Likely Pathogenic
	CDH1	frameshift variant	NM_004360.4:c.1066_1067delAG	NP_004351.1:p.Ser356Hisfs	Likely Pathogenic
	CDH1	missense variant	NM_004360.4:c.1057G>C	NP_004351.1:p.Glu353Gln	VUS
	ERBB3	missense variant	NM_001982.3:c.3529C>A	NP_001973.2:p.Leu1177Ile	VUS
	FGFR1	splice region variant	NM_023110.2:c.449-7C>T	.	VUS
	POLD1	missense variant	NM_001308632.1:c.1055G>A	NP_001295561.1:p.Arg352His	VUS
	RAD51B	missense variant	NM_001321821.1:c.728A>G	NP_001308750.1:p.Lys243Arg	VUS
IBC10	BRCA2	initiator codon variant	NM_000059.3:c.2T>G	NP_000050.2:p.Met1?	Pathogenic
	FLT3	splice region variant	NM_004119.2:c.1597+8A>G	.	VUS
	GALNT12	missense variant	NM_024642.4:c.566A>G	NP_078918.3:p.Asn189Ser	VUS
IBC11	BRCA2	splice donor variant	NM_000059.3:c.316+1G>T	.	Pathogenic
	ERBB2	missense variant	NM_004448.3:c.236A>C	NP_004439.2:p.Glu79Ala	VUS
	ERBB2	splice region variant	NM_004448.3:c.2650-5C>G	.	VUS
	HGF	splice region variant	NM_000601.5:c.1758-4T>C	.	VUS
	IGF1R	missense variant	NM_000875.4:c.4021G>A	NP_000866.1:p.Asp1341Asn	VUS
	MSH6	missense variant	NM_000179.2:c.3961A>G	NP_000170.1:p.Arg1321Gly	Likely Pathogenic
	RAD51B	splice region variant	NM_001321821.1:c.315+8A>G	.	VUS
	RET	missense variant	NM_020975.4:c.2371T>A	NP_066124.1:p.Tyr791Asn	VUS
	TP53	stop gained	NM_000546.5:c.309C>A	NP_000537.3:p.Tyr103Ter	Pathogenic
IBC12	ABCG2	missense variant	NM_004827.2:c.1415G>T	NP_004818.2:p.Gly472Val	VUS
	FGFR2	stop gained	NM_022970.3:c.2434C>T	NP_075259.4:p.Gln812Ter	Pathogenic
	FGFR2	splice region variant	NM_022970.3:c.2305-3C>T	.	VUS
	PMS2	frameshift variant	NM_001322014.1:c.2186_2187delTC	NP_001308943.1:p.Leu729Glnfs	Likely Pathogenic
	RAD51D	missense variant	NM_002878.3:c.899G>A	NP_002869.3:p.Arg300Gln	VUS
	TGFA	missense variant	NM_001308158.1:c.343G>A	NP_001295087.1:p.Val115Met	VUS
	TP53	missense variant	NM_000546.5:c.659A>G	NP_000537.3:p.Tyr220Cys	Likely Pathogenic
IBC13	BRCA2	missense variant	NM_000059.3:c.6988A>G	NP_000050.2:p.Ile2330Val	VUS
	MYC	missense variant	NM_002467.4:c.906C>A	NP_002458.2:p.His302Gln	VUS
	RB1	inframe deletion	NM_000321.2:c.1390_1392delGAA	NP_000312.2:p.Glu466del	VUS
	TP53	missense variant	NM_000546.5:c.712T>G	NP_000537.3:p.Cys238Gly	Likely Pathogenic
IBC14	BRCA2	stop gained	NM_000059.3:c.8869C>T	NP_000050.2:p.Gln2957Ter	Pathogenic
	EGF	splice region variant	NM_001963.5:c.1575+6G>T	.	VUS
	NOTCH1	missense variant	NM_017617.4:c.368C>T	NP_060087.3:p.Thr123Met	VUS
	TP53	stop gained	NM_000546.5:c.586C>T	NP_000537.3:p.Arg196Ter	Pathogenic
IBC15	HSPH1	missense variant	NM_001286504.1:c.1309C>G	NP_001273433.1:p.Leu437Val	VUS
	MSH3	missense variant	NM_002439.4:c.1567G>A	NP_002430.3:p.Glu523Lys	VUS
	MSH3	missense variant	NM_002439.4:c.1571A>C	NP_002430.3:p.Asn524Thr	VUS
	MTOR	disruptive inframe deletion	NM_004958.3:c.5502_5522delGGCCGCCACTGCCACCACCAC	NP_004949.1:p.Ala1836_Ala1842del	VUS
	PALB2	stop gained	NM_024675.3:c.43G>T	NP_078951.2:p.Glu15Ter	Pathogenic
	RB1	frameshift variant	NM_000321.2:c.607delG	NP_000312.2:p.Glu204Lysfs	Pathogenic
IBC16	ABCC1	missense variant	NM_004996.3:c.185G>A	NP_004987.2:p.Arg62Gln	VUS
	ABCC1	missense variant	NM_004996.3:c.2824G>C	NP_004987.2:p.Glu942Gln	VUS
	AURKA	missense variant	NM_003600.3:c.149C>T	NP_003591.2:p.Pro50Leu	VUS
	CTNNB1	missense variant	NM_001904.3:c.524T>C	NP_001895.1:p.Val175Ala	VUS
	FBXW7	stop gained	NM_033632.3:c.1337G>A	NP_361014.1:p.Trp446Ter	Likely Pathogenic
	MSH3	splice region variant	NM_002439.4:c.2436-5C>G	.	VUS
	RET	missense variant	NM_020975.4:c.262A>G	NP_066124.1:p.Ile88Val	VUS
	TP53	missense variant	NM_000546.5:c.856G>A	NP_000537.3:p.Glu286Lys	Pathogenic
IBC18	BRCA2	missense variant	NM_000059.3:c.9227G>T	NP_000050.2:p.Gly3076Val	VUS
	NTHL1	missense variant	NM_002528.6:c.527T>C	NP_002519.1:p.Ile176Thr	VUS
	PIK3CA	missense variant	NM_006218.3:c.3140A>T	NP_006209.2:p.His1047Leu	Pathogenic
	TP53	frameshift variant	NM_000546.5:c.626_627delGA	NP_000537.3:p.Arg209Lysfs	Pathogenic
IBC20	BRCA1	frameshift variant	NM_007294.3:c.3858delT	NP_009225.1:p.Ser1286Argfs	Pathogenic
	GNA11	missense variant	NM_002067.4:c.583G>A	NP_002058.2:p.Asp195Asn	VUS
	KRAS	missense variant	NM_033360.3:c.35G>T	NP_203524.1:p.Gly12Val	Pathogenic
	MLH3	missense variant	NM_001040108.1:c.2638C>G	NP_001035197.1:p.Leu880Val	VUS
	NF1	frameshift variant	NM_001042492.2:c.1749delG	NP_001035957.1:p.Lys584Asnfs	Likely Pathogenic
	PIK3CA	missense variant	NM_006218.3:c.1035T>A	NP_006209.2:p.Asn345Lys	Pathogenic
	TP53	missense variant	NM_000546.5:c.578A>T	NP_000537.3:p.His193Leu	Likely Pathogenic
	TP53	splice acceptor variant	NM_000546.5:c.560-2A>C	.	Pathogenic
IBC22	ABCG2	splice region variant	NM_004827.2:c.204-3C>T	.	VUS
	HSPH1	missense variant	NM_001286504.1:c.2348G>A	NP_001273433.1:p.Arg783His	VUS
	IDH1	splice region variant	NM_005896.3:c.1155-5G>A	.	VUS
	MUS81	missense variant	NM_025128.4:c.416G>A	NP_079404.3:p.Arg139Gln	VUS
	PMS2	missense variant	NM_001322014.1:c.2383G>A	NP_001308943.1:p.Asp795Asn	VUS
	STAT3	splice region variant	NM_139276.2:c.551-4G>A	.	VUS
	TP53	missense variant	NM_000546.5:c.731G>A	NP_000537.3:p.Gly244Asp	Pathogenic
	PIK3CA	missense variant	NM_006218.3:c.3140A>G	NP_006209.2:p.His1047Arg	Pathogenic
IBC24	MET	missense variant	NM_001127500.2:c.4154C>G	NP_001120972.1:p.Ser1385Cys	VUS
	MSH6	missense variant	NM_000179.2:c.1406A>G	NP_000170.1:p.Tyr469Cys	VUS
	TP53	missense variant	NM_000546.5:c.844C>T	NP_000537.3:p.Arg282Trp	Pathogenic
IBC25	KDM4C	missense variant	NM_015061.3:c.1808T>C	NP_055876.2:p.Ile603Thr	VUS
IBC26	AKT1	missense variant	NM_005163.2:c.49G>A	NP_005154.2:p.Glu17Lys	Likely Pathogenic
	RET	missense variant	NM_020975.4:c.2372A>T	NP_066124.1:p.Tyr791Phe	Pathogenic
	TP53	missense variant	NM_000546.5:c.542G>A	NP_000537.3:p.Arg181His	Pathogenic
(c.) and (p.) indicate the coding sequence and the amino acid position according to HGVS (Human Genome Variation Society; http://varnomen.hgvs.org/), respectively.
*Based on ACMG, ClinVar or Clinvitae
